# Supplementary material for: SKAP1 Is a Novel Biomarker and Therapeutic Target for Gastric Cancer: Evidence from Expression, Functional, and Bioinformatic Analyses
Source: Int J Mol Sci. 2023 Jul 24;24(14):11870. doi: 10.3390/ijms241411870 (PMC10380396; doi:10.3390/ijms241411870)
Supplement: Supplementary file 1 [file ijms-24-11870-s001.zip]

Archive with 1 entries (1 files):
- ijms-2425285-supplementary.pdf
